# Supplementary material for: Imbalance between Expression of FOXC2 and Its lncRNA in Lymphedema-Distichiasis Caused by Frameshift Mutations
Source: Genes (Basel). 2021 Apr 27;12(5):650. doi: 10.3390/genes12050650 (PMC8146868; doi:10.3390/genes12050650)
Supplement: Supplementary file 1 [file genes-12-00650-s001.zip]

Archive with 4 entries (4 files):
- Supplemenary Figure 3.tif
- Supplementary Figure 1.tif
- Supplementary Figure 2.tif
- Supplementary file 1.pdf
